# Supplementary material for: Fully Automated Multi-Step Synthesis of Block Copolymers
Source: Polymers (Basel). 2022 Jan 11;14(2):292. doi: 10.3390/polym14020292 (PMC8780857; doi:10.3390/polym14020292)
Supplement: Supplementary file 1 [file polymers-14-00292-s001.zip]

Archive with 1 entries (1 files):
- polymers-1529708-supplementary.pdf
